# Supplementary material for: Platelet-Rich Plasma for Wound Healing and Scar Outcomes After Cesarean Section: A Systematic Review and Meta-Analysis
Source: Healthcare (Basel). 2026 Jul 14;14(14):2108. doi: 10.3390/healthcare14142108 (PMC13411088; doi:10.3390/healthcare14142108)
Supplement: Supplementary file 1 [file healthcare-14-02108-s001.zip]

Archive with 1 entries (1 files):
- healthcare-4328088-supplementary.pdf
